# Supplementary material for: Conversion of nanoscale topographical information of cluster-assembled zirconia surfaces into mechanotransductive events promotes neuronal differentiation
Source: J Nanobiotechnology. 2016 Mar 9;14:18. doi: 10.1186/s12951-016-0171-3 (PMC4784317; doi:10.1186/s12951-016-0171-3)
Supplement: Supplementary file 4 — 10.1186/s12951-016-0171-3 Proteomic data for upregulated proteins. Proteins upregulated (compared to flat-Zr) or present only in cells grown on ns-Zr15. Adhesome proteins and proteins with roles in mechanobiological processes are marked in dark and light grey, respectively. [file 12951_2016_171_MOESM4_ESM.xls]

## Sheet: TABLE1X_up_only(1)
Protein IDs	Protein names	CREB targets Ref. 58	Gene names	Fasta headers
Q9QXQ0	Alpha-actinin-4		Actn4	>sp|Q9QXQ0|ACTN4_RAT Alpha-actinin-4 OS=Rattus norvegicus GN=Actn4 PE=1 SV=2
Q6AYS7	Aminoacylase-1A		Acy1a	>sp|Q6AYS7|ACY1A_RAT Aminoacylase-1A OS=Rattus norvegicus GN=Acy1a PE=1 SV=1
P10760	Adenosylhomocysteinase		Ahcy	>sp|P10760|SAHH_RAT Adenosylhomocysteinase OS=Rattus norvegicus GN=Ahcy PE=1 SV=3
P11883	Aldehyde dehydrogenase, dimeric NADP-preferring		Aldh3a1	>sp|P11883|AL3A1_RAT Aldehyde dehydrogenase, dimeric NADP-preferring OS=Rattus norvegicus GN=Aldh3a1 PE=1 SV=3
R9PY10;F1LQ99;P0C2X9;F8WFI0	Delta-1-pyrroline-5-carboxylate dehydrogenase, mitochondrial		Aldh4a1	>tr|R9PY10|R9PY10_RAT Taste receptor type 1 member 2 (Fragment) OS=Rattus norvegicus GN=Tas1r2 PE=3 SV=1;>tr|F1LQ99|F1LQ99_RAT Taste receptor type 1 member 2 OS=Rattus norvegicus GN=Tas1r2 PE=3 SV=2;>sp|P0C2X9|AL4A1_RAT Delta-1-pyrroline-5-carboxylate dehy
P14141	Carbonic anhydrase 3		Ca3	>sp|P14141|CAH3_RAT Carbonic anhydrase 3 OS=Rattus norvegicus GN=Ca3 PE=1 SV=3
P18418	Calreticulin		Calr	>sp|P18418|CALR_RAT Calreticulin OS=Rattus norvegicus GN=Calr PE=1 SV=1
Q08163	Adenylyl cyclase-associated protein 1		Cap1	>sp|Q08163|CAP1_RAT Adenylyl cyclase-associated protein 1 OS=Rattus norvegicus GN=Cap1 PE=1 SV=3
Q6AYC4	Macrophage-capping protein		Capg	>sp|Q6AYC4|CAPG_RAT Macrophage-capping protein OS=Rattus norvegicus GN=Capg PE=1 SV=1
G3V8C4;Q9Z0W7;Q811Q2;F1M9X4	Chloride intracellular channel protein 4	X	Clic4	>tr|G3V8C4|G3V8C4_RAT Chloride intracellular channel 4, isoform CRA_b OS=Rattus norvegicus GN=Clic4 PE=4 SV=1;>sp|Q9Z0W7|CLIC4_RAT Chloride intracellular channel protein 4 OS=Rattus norvegicus GN=Clic4 PE=1 SV=3
P62634	Cellular nucleic acid-binding protein		Cnbp	>sp|P62634|CNBP_RAT Cellular nucleic acid-binding protein OS=Rattus norvegicus GN=Cnbp PE=2 SV=1
D3ZTY0			Cnih4	>tr|D3ZTY0|D3ZTY0_RAT Protein Cnih4 OS=Rattus norvegicus GN=Cnih4 PE=4 SV=1
P37397;D3ZRX9	Calponin-3		Cnn3	>sp|P37397|CNN3_RAT Calponin-3 OS=Rattus norvegicus GN=Cnn3 PE=1 SV=1;>tr|D3ZRX9|D3ZRX9_RAT Calponin OS=Rattus norvegicus GN=Cnn2 PE=3 SV=2
F1MA18;Q62764;D4A0L4;Q62764-2	DNA-binding protein A		Csda	>tr|F1MA18|F1MA18_RAT Y-box-binding protein 3 OS=Rattus norvegicus GN=Ybx3 PE=4 SV=1;>sp|Q62764|YBOX3_RAT Y-box-binding protein 3 OS=Rattus norvegicus GN=Ybx3 PE=2 SV=1;>tr|D4A0L4|D4A0L4_RAT Y-box-binding protein 3 OS=Rattus norvegicus GN=Ybx3 PE=4 SV=2;>s
G3V8T4;Q9ESW0	DNA damage-binding protein 1		Ddb1	>tr|G3V8T4|G3V8T4_RAT DNA damage-binding protein 1 OS=Rattus norvegicus GN=Ddb1 PE=4 SV=1;>sp|Q9ESW0|DDB1_RAT DNA damage-binding protein 1 OS=Rattus norvegicus GN=Ddb1 PE=2 SV=1
Q6P6R2	Dihydrolipoyl dehydrogenase, mitochondrial		Dld	>sp|Q6P6R2|DLDH_RAT Dihydrolipoyl dehydrogenase, mitochondrial OS=Rattus norvegicus GN=Dld PE=1 SV=1
Q68FR6;M0RAQ7;D4A5H9	Elongation factor 1-gamma		Eef1g	>sp|Q68FR6|EF1G_RAT Elongation factor 1-gamma OS=Rattus norvegicus GN=Eef1g PE=1 SV=3
D3ZJ65			Fam69c	>tr|D3ZJ65|D3ZJ65_RAT Protein Fam69c OS=Rattus norvegicus GN=Fam69c PE=4 SV=2
Q62658	Peptidyl-prolyl cis-trans isomerase FKBP1A		Fkbp1a	>sp|Q62658|FKB1A_RAT Peptidyl-prolyl cis-trans isomerase FKBP1A OS=Rattus norvegicus GN=Fkbp1a PE=1 SV=3
P85845	Fascin		Fscn1	>sp|P85845|FSCN1_RAT Fascin OS=Rattus norvegicus GN=Fscn1 PE=1 SV=2
P13221	Aspartate aminotransferase, cytoplasmic		Got1	>sp|P13221|AATC_RAT Aspartate aminotransferase, cytoplasmic OS=Rattus norvegicus GN=Got1 PE=1 SV=3
P23711	Heme oxygenase 2	X	Hmox2	>sp|P23711|HMOX2_RAT Heme oxygenase 2 OS=Rattus norvegicus GN=Hmox2 PE=1 SV=1
P20059	Hemopexin		Hpx	>sp|P20059|HEMO_RAT Hemopexin OS=Rattus norvegicus GN=Hpx PE=1 SV=3
Q498T3	Inhibitor of growth protein 3		Ing3	>sp|Q498T3|ING3_RAT Inhibitor of growth protein 3 OS=Rattus norvegicus GN=Ing3 PE=2 SV=1
M0R961;Q99PF5	Far upstream element-binding protein 2		Khsrp	>tr|M0R961|M0R961_RAT Far upstream element-binding protein 2 OS=Rattus norvegicus GN=Khsrp PE=4 SV=1;>sp|Q99PF5|FUBP2_RAT Far upstream element-binding protein 2 OS=Rattus norvegicus GN=Khsrp PE=1 SV=1
O35821	Myb-binding protein 1A		Mybbp1a	>sp|O35821|MBB1A_RAT Myb-binding protein 1A OS=Rattus norvegicus GN=Mybbp1a PE=2 SV=2
P05982	NAD(P)H dehydrogenase [quinone] 1		Nqo1	>sp|P05982|NQO1_RAT NAD(P)H dehydrogenase [quinone] 1 OS=Rattus norvegicus GN=Nqo1 PE=1 SV=4
O35987	NSFL1 cofactor p47		Nsfl1c	>sp|O35987|NSF1C_RAT NSFL1 cofactor p47 OS=Rattus norvegicus GN=Nsfl1c PE=1 SV=1
Q9QZA2	Programmed cell death 6-interacting protein		Pdcd6ip	>sp|Q9QZA2|PDC6I_RAT Programmed cell death 6-interacting protein OS=Rattus norvegicus GN=Pdcd6ip PE=1 SV=2
P30835	6-phosphofructokinase, liver type		Pfkl	>sp|P30835|PFKAL_RAT ATP-dependent 6-phosphofructokinase, liver type OS=Rattus norvegicus GN=Pfkl PE=2 SV=3
P25113;M0R4I9	Phosphoglycerate mutase 1		Pgam1	>sp|P25113|PGAM1_RAT Phosphoglycerate mutase 1 OS=Rattus norvegicus GN=Pgam1 PE=1 SV=4
P85968;F1M9K9	6-phosphogluconate dehydrogenase, decarboxylating		Pgd;Kif1b	>sp|P85968|6PGD_RAT 6-phosphogluconate dehydrogenase, decarboxylating OS=Rattus norvegicus GN=Pgd PE=1 SV=1;>tr|F1M9K9|F1M9K9_RAT 6-phosphogluconate dehydrogenase, decarboxylating OS=Rattus norvegicus GN=Kif1b PE=1 SV=2
P85973;D3ZXK9	Purine nucleoside phosphorylase		Pnp	>sp|P85973|PNPH_RAT Purine nucleoside phosphorylase OS=Rattus norvegicus GN=Pnp PE=1 SV=1;>tr|D3ZXK9|D3ZXK9_RAT Purine nucleoside phosphorylase (Fragment) OS=Rattus norvegicus GN=Pnp PE=4 SV=2
P62828;Q66H11;Q8K586	GTP-binding nuclear protein Ran;GTP-binding nuclear protein Ran, testis-specific isoform	X	Ran;RGD1306195;Rasl2-9	>sp|P62828|RAN_RAT GTP-binding nuclear protein Ran OS=Rattus norvegicus GN=Ran PE=1 SV=3;>tr|Q66H11|Q66H11_RAT Protein RGD1306195 OS=Rattus norvegicus GN=RGD1306195 PE=2 SV=1;>sp|Q8K586|RANT_RAT GTP-binding nuclear protein Ran, testis-specific isoform OS=R
D4A2G9			Ranbp1	>tr|D4A2G9|D4A2G9_RAT Protein Ranbp1 OS=Rattus norvegicus GN=Ranbp1 PE=4 SV=1
D3ZF07;D3ZI60;P18445;D4AAY6;D3ZG03;F1LVD0;D3ZVI3	60S ribosomal protein L27a		RGD1562402;RGD1561984;Rpl27a;RGD1559972;RGD1565415	>tr|D3ZF07|D3ZF07_RAT Protein RGD1562402 OS=Rattus norvegicus GN=RGD1562402 PE=3 SV=1;>tr|D3ZI60|D3ZI60_RAT Protein RGD1560633 OS=Rattus norvegicus GN=RGD1561984 PE=3 SV=1;>sp|P18445|RL27A_RAT 60S ribosomal protein L27a OS=Rattus norvegicus GN=Rpl27a PE=1
Q62868;D4A5S0;Q63644;F1LQT3	Rho-associated protein kinase 2;Rho-associated protein kinase 1		Rock2;Rock1	>sp|Q62868|ROCK2_RAT Rho-associated protein kinase 2 OS=Rattus norvegicus GN=Rock2 PE=1 SV=2;>tr|D4A5S0|D4A5S0_RAT Rho-associated protein kinase OS=Rattus norvegicus GN=Rock1 PE=3 SV=2;>sp|Q63644|ROCK1_RAT Rho-associated protein kinase 1 OS=Rattus norvegic
Q63528	Replication protein A 32 kDa subunit		Rpa2	>sp|Q63528|RFA2_RAT Replication protein A 32 kDa subunit OS=Rattus norvegicus GN=Rpa2 PE=2 SV=2
P61314;D3ZF52;D3ZXA2;M0R6I6	60S ribosomal protein L15;Ribosomal protein L15		Rpl15;RGD1565767;RGD1565131	>sp|P61314|RL15_RAT 60S ribosomal protein L15 OS=Rattus norvegicus GN=Rpl15 PE=1 SV=2;>tr|D3ZF52|D3ZF52_RAT Ribosomal protein L15 OS=Rattus norvegicus GN=RGD1565767 PE=3 SV=1;>tr|D3ZXA2|D3ZXA2_RAT Ribosomal protein L15 OS=Rattus norvegicus GN=RGD1565131 PE
P84100	60S ribosomal protein L19		Rpl19	>sp|P84100|RL19_RAT 60S ribosomal protein L19 OS=Rattus norvegicus GN=Rpl19 PE=1 SV=1
P61515	Putative 60S ribosomal protein L37a		Rpl37a-ps1	>sp|P61515|RL37P_RAT Putative 60S ribosomal protein L37a OS=Rattus norvegicus GN=Rpl37a-ps1 PE=5 SV=2
F1LQN3;Q9JK11;Q9JK11-4;Q9JK11-2	Reticulon-4	X	Rtn4	>tr|F1LQN3|F1LQN3_RAT Reticulon OS=Rattus norvegicus GN=Rtn4 PE=1 SV=1;>sp|Q9JK11|RTN4_RAT Reticulon-4 OS=Rattus norvegicus GN=Rtn4 PE=1 SV=1;>sp|Q9JK11-4|RTN4_RAT Isoform 4 of Reticulon-4 OS=Rattus norvegicus GN=Rtn4;>sp|Q9JK11-2|RTN4_RAT Isoform 2 of Ret
D3ZHB5			Serpinb8	>tr|D3ZHB5|D3ZHB5_RAT Protein Serpinb8 OS=Rattus norvegicus GN=Serpinb8 PE=3 SV=1
D4A5T1			Sf3b5	>tr|D4A5T1|D4A5T1_RAT Protein Sf3b5 OS=Rattus norvegicus GN=Sf3b5 PE=4 SV=1
D4A8G5			Tgfbi	>tr|D4A8G5|D4A8G5_RAT Protein Tgfbi OS=Rattus norvegicus GN=Tgfbi PE=4 SV=2
P85108;Q3KRE8	Tubulin beta-2A chain;Tubulin beta-2B chain	X	Tubb2a;Tubb2b	>sp|P85108|TBB2A_RAT Tubulin beta-2A chain OS=Rattus norvegicus GN=Tubb2a PE=1 SV=1;>sp|Q3KRE8|TBB2B_RAT Tubulin beta-2B chain OS=Rattus norvegicus GN=Tubb2b PE=1 SV=1
Q920J4	Thioredoxin-like protein 1		Txnl1	>sp|Q920J4|TXNL1_RAT Thioredoxin-like protein 1 OS=Rattus norvegicus GN=Txnl1 PE=1 SV=3
Q00981	Ubiquitin carboxyl-terminal hydrolase isozyme L1		Uchl1	>sp|Q00981|UCHL1_RAT Ubiquitin carboxyl-terminal hydrolase isozyme L1 OS=Rattus norvegicus GN=Uchl1 PE=1 SV=2
D4A8Y6			Vcan	>tr|D4A8Y6|D4A8Y6_RAT Versican core protein (Fragment) OS=Rattus norvegicus GN=Vcan PE=4 SV=2
Q9R1Z0-2;Q9R1Z0	Voltage-dependent anion-selective channel protein 3	X	Vdac3	>sp|Q9R1Z0-2|VDAC3_RAT Isoform 2 of Voltage-dependent anion-selective channel protein 3 OS=Rattus norvegicus GN=Vdac3;>sp|Q9R1Z0|VDAC3_RAT Voltage-dependent anion-selective channel protein 3 OS=Rattus norvegicus GN=Vdac3 PE=1 SV=2
Q3ZAV2;F1LPL7;P62961;D3ZEV0;F1M0E9	Nuclease-sensitive element-binding protein 1		Ybx1	>tr|Q3ZAV2|Q3ZAV2_RAT Nuclease-sensitive element-binding protein 1 OS=Rattus norvegicus GN=Ybx1 PE=2 SV=1;>tr|F1LPL7|F1LPL7_RAT Protein LOC100912427 OS=Rattus norvegicus GN=LOC100912427 PE=4 SV=1;>sp|P62961|YBOX1_RAT Nuclease-sensitive element-binding prot
M0RD63;M0R5Q3;M0R920				>tr|M0RD63|M0RD63_RAT Protein Ranbp3 OS=Rattus norvegicus GN=Ranbp3 PE=4 SV=1;>tr|M0R5Q3|M0R5Q3_RAT Protein Ranbp3 OS=Rattus norvegicus GN=Ranbp3 PE=4 SV=1;>tr|M0R920|M0R920_RAT Protein Ranbp3 OS=Rattus norvegicus GN=Ranbp3 PE=4 SV=1
