# Supplementary material for: Conversion of nanoscale topographical information of cluster-assembled zirconia surfaces into mechanotransductive events promotes neuronal differentiation
Source: J Nanobiotechnology. 2016 Mar 9;14:18. doi: 10.1186/s12951-016-0171-3 (PMC4784317; doi:10.1186/s12951-016-0171-3)
Supplement: Supplementary file 5 — 10.1186/s12951-016-0171-3 Proteomic data for downregulated proteins. Proteins downregulated in cells on ns-Zr15 or were present only in cells on flat-Zr. Adhesome proteins and proteins with roles in mechanobiological processes are marked in dark and light grey, respectively. [file 12951_2016_171_MOESM5_ESM.xls]

## Sheet: TABLE2X_down_only(1)
Protein IDs	Protein names	CREB targets Ref. 58	Gene names	Fasta headers
M0R9G2;P06238	Alpha-2-macroglobulin		A2m	>tr|M0R9G2|M0R9G2_RAT Protein LOC100911545 OS=Rattus norvegicus GN=LOC100911545 PE=4 SV=1;>sp|P06238|A2MG_RAT Alpha-2-macroglobulin OS=Rattus norvegicus GN=A2m PE=2 SV=2
F1M9Z9			Adam12	>tr|F1M9Z9|F1M9Z9_RAT Protein Adam12 OS=Rattus norvegicus GN=Adam12 PE=4 SV=2
Q63014	A-kinase anchor protein 8	X	Akap8	>sp|Q63014|AKAP8_RAT A-kinase anchor protein 8 OS=Rattus norvegicus GN=Akap8 PE=2 SV=1
P02770	Serum albumin		Alb	>sp|P02770|ALBU_RAT Serum albumin OS=Rattus norvegicus GN=Alb PE=1 SV=2
P61206;P84079;M0R3K0;P84082;P84083	ADP-ribosylation factor 3;ADP-ribosylation factor 1;ADP-ribosylation factor 2;ADP-ribosylation factor 5	X	Arf3;Arf1;Arf2;Arf5	>sp|P61206|ARF3_RAT ADP-ribosylation factor 3 OS=Rattus norvegicus GN=Arf3 PE=1 SV=2;>sp|P84079|ARF1_RAT ADP-ribosylation factor 1 OS=Rattus norvegicus GN=Arf1 PE=1 SV=2;>tr|M0R3K0|M0R3K0_RAT Uncharacterized protein OS=Rattus norvegicus GN=LOC100912045 PE=
M0RB00;Q6MG90			C4b	>tr|M0RB00|M0RB00_RAT Complement C4 OS=Rattus norvegicus GN=C4a PE=4 SV=1;>tr|Q6MG90|Q6MG90_RAT Complement C4 OS=Rattus norvegicus GN=Tnx PE=4 SV=1
F1LSB3;O54898;F1M9P2	Voltage-dependent T-type calcium channel subunit alpha-1G		Cacna1g	>tr|F1LSB3|F1LSB3_RAT Voltage-dependent T-type calcium channel subunit alpha-1G OS=Rattus norvegicus GN=Cacna1g PE=3 SV=2;>sp|O54898|CAC1G_RAT Voltage-dependent T-type calcium channel subunit alpha-1G OS=Rattus norvegicus GN=Cacna1g PE=2 SV=2;>tr|F1M9P2|F1
Q64537;M0RD20	Calpain small subunit 1		Capns1	>sp|Q64537|CPNS1_RAT Calpain small subunit 1 OS=Rattus norvegicus GN=Capns1 PE=1 SV=3;>tr|M0RD20|M0RD20_RAT Calpain small subunit 1 OS=Rattus norvegicus GN=Capns1 PE=4 SV=1
D3ZNX2;D3Z896			Casc5	>tr|D3ZNX2|D3ZNX2_RAT Protein Casc5 OS=Rattus norvegicus GN=Casc5 PE=4 SV=2;>tr|D3Z896|D3Z896_RAT Protein LOC100911204 OS=Rattus norvegicus GN=LOC100911204 PE=4 SV=1
P00787;Q6IN22	Cathepsin B;Cathepsin B light chain;Cathepsin B heavy chain		Ctsb	>sp|P00787|CATB_RAT Cathepsin B OS=Rattus norvegicus GN=Ctsb PE=1 SV=2;>tr|Q6IN22|Q6IN22_RAT Cathepsin B OS=Rattus norvegicus GN=Ctsb PE=2 SV=1
P51538	Cytochrome P450 3A9	X	Cyp3a9	>sp|P51538|CP3A9_RAT Cytochrome P450 3A9 OS=Rattus norvegicus GN=Cyp3a9 PE=2 SV=2
B0K008;B5DFN1;D4AA70			Eif1;Eif1b	>tr|B0K008|B0K008_RAT Eukaryotic translation initiation factor 1 OS=Rattus norvegicus GN=Eif1l1 PE=2 SV=1;>tr|B5DFN1|B5DFN1_RAT Eukaryotic translation initiation factor 1B OS=Rattus norvegicus GN=Eif1b PE=2 SV=1
B2RYD2;F1LP81;B2RYD2-2	Epithelial splicing regulatory protein 1		Esrp1	>sp|B2RYD2|ESRP1_RAT Epithelial splicing regulatory protein 1 OS=Rattus norvegicus GN=Esrp1 PE=2 SV=2;>tr|F1LP81|F1LP81_RAT Epithelial-splicing regulatory protein 1 OS=Rattus norvegicus GN=Esrp1 PE=4 SV=2;>sp|B2RYD2-2|ESRP1_RAT Isoform 2 of Epithelial spli
P04937;P04937-3;P04937-2;P04937-4;A0A096P6L8;F1LST1	Fibronectin;Anastellin	X	Fn1	>sp|P04937|FINC_RAT Fibronectin OS=Rattus norvegicus GN=Fn1 PE=1 SV=2;>sp|P04937-3|FINC_RAT Isoform 3 of Fibronectin OS=Rattus norvegicus GN=Fn1;>sp|P04937-2|FINC_RAT Isoform 2 of Fibronectin OS=Rattus norvegicus GN=Fn1;>sp|P04937-4|FINC_RAT Isoform 4 of F
Q5XI81	Fragile X mental retardation syndrome-related protein 1		Fxr1	>sp|Q5XI81|FXR1_RAT Fragile X mental retardation syndrome-related protein 1 OS=Rattus norvegicus GN=Fxr1 PE=2 SV=1
Q9JLZ1;Q9JLZ1-2	Glutaredoxin-3		Glrx3	>sp|Q9JLZ1|GLRX3_RAT Glutaredoxin-3 OS=Rattus norvegicus GN=Glrx3 PE=1 SV=2;>sp|Q9JLZ1-2|GLRX3_RAT Isoform 2 of Glutaredoxin-3 OS=Rattus norvegicus GN=Glrx3
F1LMW3;Q8K3V3	G-protein coupled receptor 56		Gpr56	>tr|F1LMW3|F1LMW3_RAT G-protein-coupled receptor 56 OS=Rattus norvegicus GN=Gpr56 PE=4 SV=1;>sp|Q8K3V3|GPR56_RAT G-protein coupled receptor 56 OS=Rattus norvegicus GN=Gpr56 PE=1 SV=1
P62804;P62804-2	Histone H4;Osteogenic growth peptide		Hist1h4b	>sp|P62804|H4_RAT Histone H4 OS=Rattus norvegicus GN=Hist1h4b PE=1 SV=2
P52925;D3ZS25	High mobility group protein B2	X	Hmgb2	>sp|P52925|HMGB2_RAT High mobility group protein B2 OS=Rattus norvegicus GN=Hmgb2 PE=2 SV=2;>tr|D3ZS25|D3ZS25_RAT Protein RGD1561694 OS=Rattus norvegicus GN=RGD1561694 PE=4 SV=2
Q5U1W8			Hmgn1	>tr|Q5U1W8|Q5U1W8_RAT High-mobility group nucleosome binding domain 1 OS=Rattus norvegicus GN=LOC100911295 PE=2 SV=1
Q6AXU6	Hematological and neurological expressed 1 protein		Hn1	>sp|Q6AXU6|HN1_RAT Hematological and neurological expressed 1 protein OS=Rattus norvegicus GN=Hn1 PE=2 SV=3
F7FEZ6;P04256;M0R584;F1M6M1;D4A2D2;F1LUF2;F1M6C7;D4ACJ7	Heterogeneous nuclear ribonucleoprotein A1		Hnrnpa1	>tr|F7FEZ6|F7FEZ6_RAT Heterogeneous nuclear ribonucleoprotein A1 OS=Rattus norvegicus GN=Hnrnpa1 PE=4 SV=1;>sp|P04256|ROA1_RAT Heterogeneous nuclear ribonucleoprotein A1 OS=Rattus norvegicus GN=Hnrnpa1 PE=1 SV=3
B2RYM3;CON__Q0VCM5			Itih1	>tr|B2RYM3|B2RYM3_RAT Inter-alpha trypsin inhibitor, heavy chain 1 (Predicted), isoform CRA_a OS=Rattus norvegicus GN=Itih1 PE=2 SV=1
P14562	Lysosome-associated membrane glycoprotein 1		Lamp1	>sp|P14562|LAMP1_RAT Lysosome-associated membrane glycoprotein 1 OS=Rattus norvegicus GN=Lamp1 PE=1 SV=1
D4A9V4			LOC100360427	>tr|D4A9V4|D4A9V4_RAT Protein E2f4 OS=Rattus norvegicus GN=E2f4 PE=3 SV=1
F1LXK8			LOC100362634	>tr|F1LXK8|F1LXK8_RAT Protein Kmt2d OS=Rattus norvegicus GN=Kmt2d PE=4 SV=2
Q6TUH8;F1LSW7;Q63507	60S ribosomal protein L14		LOC306079;Rpl14	>tr|Q6TUH8|Q6TUH8_RAT LRRGT00066 OS=Rattus norvegicus GN=LOC306079 PE=2 SV=1;>tr|F1LSW7|F1LSW7_RAT 60S ribosomal protein L14 OS=Rattus norvegicus GN=Rpl14 PE=4 SV=1;>sp|Q63507|RL14_RAT 60S ribosomal protein L14 OS=Rattus norvegicus GN=Rpl14 PE=1 SV=3
P11661	NADH-ubiquinone oxidoreductase chain 5		Mtnd5	>sp|P11661|NU5M_RAT NADH-ubiquinone oxidoreductase chain 5 OS=Rattus norvegicus GN=Mtnd5 PE=3 SV=2
G3V6P7;Q62812;Q63862;Q63862-2;Q63862-3;F1LNF0	Myosin-9		Myh9	>tr|G3V6P7|G3V6P7_RAT Myosin, heavy polypeptide 9, non-muscle OS=Rattus norvegicus GN=LOC100911597 PE=4 SV=1;>sp|Q62812|MYH9_RAT Myosin-9 OS=Rattus norvegicus GN=Myh9 PE=1 SV=3
Q64119;M0RC91;M0RCG4;D3ZHA7	Myosin light polypeptide 6		Myl6	>sp|Q64119|MYL6_RAT Myosin light polypeptide 6 OS=Rattus norvegicus GN=Myl6 PE=1 SV=3
Q5U328;P13383	Nucleolin		Ncl	>tr|Q5U328|Q5U328_RAT Nucleolin OS=Rattus norvegicus GN=Ncl PE=1 SV=1;>sp|P13383|NUCL_RAT Nucleolin OS=Rattus norvegicus GN=Ncl PE=1 SV=3
P13084;P13084-2;F7FKF2;D3ZXI2	Nucleophosmin		Npm1	>sp|P13084|NPM_RAT Nucleophosmin OS=Rattus norvegicus GN=Npm1 PE=1 SV=1;>sp|P13084-2|NPM_RAT Isoform B23.2 of Nucleophosmin OS=Rattus norvegicus GN=Npm1
Q6MFX4			Olr1746	>tr|Q6MFX4|Q6MFX4_RAT Olfactory receptor OS=Rattus norvegicus GN=Olr1746 PE=3 SV=1
P11598	Protein disulfide-isomerase A3		Pdia3	>sp|P11598|PDIA3_RAT Protein disulfide-isomerase A3 OS=Rattus norvegicus GN=Pdia3 PE=1 SV=2
P06302	Prothymosin alpha;Thymosin alpha		Ptma	>sp|P06302|PTMA_RAT Prothymosin alpha OS=Rattus norvegicus GN=Ptma PE=1 SV=2
P21913	Succinate dehydrogenase [ubiquinone] iron-sulfur subunit, mitochondrial		Sdhb	>sp|P21913|SDHB_RAT Succinate dehydrogenase [ubiquinone] iron-sulfur subunit, mitochondrial OS=Rattus norvegicus GN=Sdhb PE=2 SV=2
Q91Y81	Septin-2		Sept2	>sp|Q91Y81|SEPT2_RAT Septin-2 OS=Rattus norvegicus GN=Sept2 PE=1 SV=1
Q64268;CON__ENSEMBL:ENSBTAP00000018574	Heparin cofactor 2		Serpind1	>sp|Q64268|HEP2_RAT Heparin cofactor 2 OS=Rattus norvegicus GN=Serpind1 PE=2 SV=1
Q2LAP6	Testin		Tes	>sp|Q2LAP6|TES_RAT Testin OS=Rattus norvegicus GN=Tes PE=1 SV=1
P63312	Thymosin beta-10		Tmsb10	>sp|P63312|TYB10_RAT Thymosin beta-10 OS=Rattus norvegicus GN=Tmsb10 PE=2 SV=2
Q9WUL0	DNA topoisomerase 1	X	Top1	>sp|Q9WUL0|TOP1_RAT DNA topoisomerase 1 OS=Rattus norvegicus GN=Top1 PE=2 SV=1
D4AA88			Tp73	>tr|D4AA88|D4AA88_RAT Protein Tp73 OS=Rattus norvegicus GN=Tp73 PE=3 SV=1
B5DFH7		X	Traf2	>tr|B5DFH7|B5DFH7_RAT Protein Traf2 OS=Rattus norvegicus GN=Traf2 PE=2 SV=1
D3ZFW1			Tsen15	>tr|D3ZFW1|D3ZFW1_RAT Protein Tsen15 OS=Rattus norvegicus GN=Tsen15 PE=4 SV=1
P11232;R4GNK3	Thioredoxin		Txn	>sp|P11232|THIO_RAT Thioredoxin OS=Rattus norvegicus GN=Txn PE=1 SV=2;>tr|R4GNK3|R4GNK3_RAT Thioredoxin (Fragment) OS=Rattus norvegicus GN=Txn1 PE=4 SV=1
M0R685;D3ZSS4;D4ADQ0;D3Z875;D3Z888			Ulk4	>tr|M0R685|M0R685_RAT Protein Ulk4 OS=Rattus norvegicus GN=Ulk4 PE=4 SV=1;>tr|D3ZSS4|D3ZSS4_RAT Protein Ulk4 OS=Rattus norvegicus GN=Ulk4 PE=4 SV=2;>tr|D4ADQ0|D4ADQ0_RAT Protein Ulk4 OS=Rattus norvegicus GN=Ulk4 PE=4 SV=2;>tr|D3Z875|D3Z875_RAT Protein Ulk4
D3ZAE6			Vasn	>tr|D3ZAE6|D3ZAE6_RAT Protein Vasn OS=Rattus norvegicus GN=Vasn PE=4 SV=1
Q99PJ8			Zfp483	>tr|Q99PJ8|Q99PJ8_RAT Protein Zfp483 OS=Rattus norvegicus GN=Zfp483 PE=2 SV=1
D3ZN59				>tr|D3ZN59|D3ZN59_RAT Protein RGD1559962 OS=Rattus norvegicus GN=LOC100911856 PE=4 SV=2
M0R7B4				>tr|M0R7B4|M0R7B4_RAT Protein LOC684828 OS=Rattus norvegicus GN=LOC684828 PE=3 SV=1
M0RBF1;M0RBJ7				>tr|M0RBF1|M0RBF1_RAT Complement C3 OS=Rattus norvegicus GN=C3 PE=4 SV=1;>tr|M0RBJ7|M0RBJ7_RAT Complement C3 OS=Rattus norvegicus GN=C3 PE=4 SV=1
D3ZJX5				>tr|D3ZJX5|D3ZJX5_RAT Protein LOC687295 OS=Rattus norvegicus GN=Timm50 PE=4 SV=2
F1LY66				>tr|F1LY66|F1LY66_RAT Uncharacterized protein (Fragment) OS=Rattus norvegicus PE=4 SV=2
F1M4X4				>tr|F1M4X4|F1M4X4_RAT Uncharacterized protein (Fragment) OS=Rattus norvegicus PE=4 SV=1
